# Supplementary material for: Time to first cigarette after waking and incident heart failure: a dose-response analysis from the UK biobank
Source: ESC Heart Fail. 2026 Feb 18;13(1):xvag049. doi: 10.1093/eschf/xvag049 (PMC13108290; doi:10.1093/eschf/xvag049)
Supplement: xvag049_Supplementary_Data [file xvag049_supplementary_data.zip]

Archive with 4 entries (4 files):
- Supplement table(smoking time).docx
- SupplementaryFig1.pdf.pdf
- SupplementaryFig2.pdf.pdf
- SupplementaryFig3.pdf.pdf
